# Supplementary material for: Early Sociocognitive Development Among Spanish-Speaking Participants: A Preliminary Study Using the Early Social Cognition Inventory (ESCI)
Source: Children (Basel). 2026 Jul 16;13(7):932. doi: 10.3390/children13070932 (PMC13406478; doi:10.3390/children13070932)
Supplement: Supplementary file 1 [file children-13-00932-s001.zip]

Archive with 1 entries (1 files):
- children-4390693-supplementary.pdf
